# Supplementary material for: Biogenic Volatile Organic Compounds and Protein Expressions of Chamaecyparis formosensis and Chamaecyparis obtusa var. formosana Leaves under Different Light Intensities and Temperatures
Source: Plants (Basel). 2022 Jun 8;11(12):1535. doi: 10.3390/plants11121535 (PMC9231097; doi:10.3390/plants11121535)
Supplement: Supplementary file 1 [file plants-11-01535-s001.zip]

Archive with 1 entries (1 files):
- plants-1726955-supplementary.pdf
